# Supplementary material for: Enantioselective Synthesis of the Active Sex Pheromone Components of the Female Lichen Moth, Lyclene dharma dharma, and Their Enantiomers
Source: Molecules. 2024 Jun 19;29(12):2918. doi: 10.3390/molecules29122918 (PMC11207095; doi:10.3390/molecules29122918)
Supplement: Supplementary file 1 [file molecules-29-02918-s001.zip]

Archive with 1 entries (1 files):
- molecules-3042523-supplementary.pdf
